# Supplementary material for: West Nile virus in Ontario, Canada: A twelve-year analysis of human case prevalence, mosquito surveillance, and climate data
Source: PLoS One. 2017 Aug 22;12(8):e0183568. doi: 10.1371/journal.pone.0183568 (PMC5568768; doi:10.1371/journal.pone.0183568)
Supplement: S1 Table — CHC, confirmed human cases; PCMP, positive Culex mosquito pools; PNCMP, positive non-Culex mosquito pools. (XLSX) [file pone.0183568.s001.xlsx]

## Sheet: Sheet2
Legend
CHC - No. Confirmed Human Cases
PCMP - No. Positive Culex Mosquito Pools
PNCMP - No. Posiitve Non-Culex Mosquito Pools
	2001			2002			2003			2004			2005			2006			2007			2008			2009			2010			2011			2012			2013			Totals
Health Unit	CHC	PCMP	PNCMP	CHC	PCMP	PNCMP	CHC	PCMP	PNCMP	CHC	PCMP	PNCMP	CHC	PCMP	PNCMP	CHC	PCMP	PNCMP	CHC	PCMP	PNCMP	CHC	PCMP	PNCMP	CHC	PCMP	PNCMP	CHC	PCMP	PNCMP	CHC	PCMP	PNCMP	CHC	PCMP	PNCMP	CHC	PCMP	PNCMP	Total CHC	Total PCMP	Total PNCMP
Algoma District	0	0	0	0	0	0	0	0	0	0	0	0	0	1	0	1	3	0	0	0	0	0	0	0	0	0	0	0	0	0	0	2	0	0	0	0	1	0	0	2	6	0
Brant County	0	0	0	0	1	1	2	1	0	0	0	0	0	0	0	2	2	0	0	0	0	0	1	0	0	0	0	0	0	0	4	2	0	2	4	0	0	0	0	10	11	1
Chatham-Kent	0	0	0	2	9	1	1	0	0	0	3	0	5	4	0	0	4	0	0	3	1	1	0	0	0	0	0	0	1	0	1	1	0	3	3	0	3	3	1	16	31	3
Durham Region	0	0	0	2	12	1	0	1	0	0	1	1	0	3	0	0	4	3	1	0	0	1	0	0	0	0	0	1	1	0	1	8	0	6	17	0	3	15	0	15	62	5
Eastern Ontario Health Unit	0	0	0	0	1	1	0	0	0	0	0	0	2	0	0	0	0	0	0	0	0	0	0	0	0	0	0	0	0	0	0	2	0	0	3	0	1	4	2	3	10	3
Elgin-St. Thomas	0	0	0	0	0	0	0	0	0	1	0	0	0	1	1	0	1	0	0	0	0	0	0	0	0	0	0	0	0	0	0	0	0	0	2	0	0	0	0	1	4	1
Grey Bruce	0	0	0	0	0	0	0	0	0	0	0	0	1	0	0	0	0	0	0	0	0	0	0	0	0	0	0	0	0	0	0	0	0	2	0	0	0	0	0	3	0	0
Haldimand-Norfolk	0	0	0	3	6	0	0	1	0	0	0	0	0	0	1	0	0	0	0	1	0	0	1	0	0	0	0	0	0	0	0	0	0	5	1	0	0	1	0	8	11	1
Haliburton-Kawartha-PineRidge District	0	0	0	0	1	0	1	1	1	0	0	0	2	2	0	0	1	0	0	0	0	0	0	0	0	0	0	0	0	0	0	0	0	2	0	0	0	1	0	5	6	1
Halton Region	0	0	0	58	36	30	0	18	1	0	3	2	5	22	2	1	12	5	2	6	2	0	6	0	0	1	0	3	4	0	10	28	4	23	31	2	2	16	2	104	183	50
Hamilton	0	0	0	15	11	0	0	2	0	0	8	0	1	2	0	3	13	1	1	3	0	1	4	0	0	0	0	0	1	0	2	22	9	20	31	2	5	12	0	48	109	12
Hastings and Prince Edward Counties	0	0	0	0	0	1	0	0	0	0	1	0	0	0	0	0	1	0	0	0	0	0	0	0	0	0	0	0	0	0	1	2	0	0	12	0	0	6	0	1	22	1
Huron	0	0	0	0	0	0	0	0	0	0	0	0	0	0	0	0	0	0	1	0	0	0	0	0	0	0	0	0	0	0	0	0	0	0	0	0	0	0	0	1	0	0
Kingston, Frontenac and Lennox & Addington	0	0	0	0	0	0	1	0	0	0	0	0	0	0	0	0	0	0	0	0	0	0	0	0	0	0	0	0	0	0	0	0	0	3	3	0	0	1	0	4	4	0
Lambton County	0	0	0	1	0	0	0	0	0	0	2	1	1	3	0	2	5	0	0	0	0	0	0	0	0	0	0	0	0	0	0	2	0	2	7	0	0	2	0	6	21	1
Leeds, Grenville and Lanark District	0	0	0	0	0	0	0	0	0	0	0	0	0	0	0	0	0	0	0	0	0	0	0	0	0	0	0	0	0	0	1	0	0	1	0	0	0	1	0	2	1	0
Middlesex-London	0	0	0	10	20	1	0	1	1	0	2	0	2	6	4	3	5	1	0	0	0	0	0	0	0	0	0	0	1	1	1	11	0	6	17	0	2	4	0	24	67	8
Niagara Region	0	0	0	18	15	0	5	0	0	1	0	0	3	10	0	3	5	2	0	1	0	0	0	0	0	1	0	0	1	0	5	10	1	10	18	0	6	3	0	51	64	3
North Bay-Parry Sound	0	0	0	0	0	0	0	0	0	0	0	0	0	0	0	2	0	0	0	0	0	0	0	0	0	0	0	0	0	1	0	1	0	0	0	0	0	0	0	2	1	1
Northwestern Region	0	0	0	0	0	0	0	0	0	0	0	0	0	0	0	1	4	0	0	1	0	0	0	0	0	0	0	0	0	0	0	1	0	0	0	0	0	0	0	1	6	0
Ottawa	0	0	0	0	0	0	4	0	0	0	0	0	1	2	0	2	3	0	0	0	0	0	0	0	0	0	0	0	0	0	0	13	0	8	43	0	4	17	0	19	78	0
Oxford	0	0	0	0	15	2	0	1	0	0	1	0	1	3	0	1	3	0	0	0	0	0	0	0	0	0	0	0	0	0	0	0	0	0	7	0	0	0	0	2	30	2
Peel Regional	0	1	0	36	97	31	5	23	1	0	4	0	3	24	0	2	12	2	1	2	1	0	20	1	0	1	3	0	12	2	3	41	20	15	62	3	4	44	7	69	343	71
Perth District	0	0	0	1	4	0	0	0	0	0	2	0	0	2	0	1	1	0	0	0	0	0	0	0	0	0	0	0	0	0	0	2	0	2	1	0	0	2	0	4	14	0
Peterborough County-City	0	0	0	0	1	2	1	0	0	0	0	0	1	6	1	1	1	0	0	0	0	0	0	0	0	0	0	0	0	0	0	3	0	1	7	0	0	1	0	4	19	3
Porcupine	0	0	0	0	0	0	0	0	1	0	0	0	0	0	0	0	0	1	0	0	0	0	0	0	0	0	0	0	0	0	0	0	0	0	0	0	0	0	0	0	0	2
Renfrew County	0	0	0	0	0	0	1	0	0	0	0	0	0	0	0	0	0	0	0	0	0	0	0	0	0	0	0	0	0	0	0	0	0	1	0	0	0	0	0	2	0	0
Simcoe-Muskoka District	0	0	0	0	1	2	1	0	0	0	0	0	0	2	0	2	1	0	0	0	0	0	0	0	0	0	0	0	0	0	2	1	0	3	3	0	2	2	0	10	10	2
Sudbury District	0	0	0	0	0	0	0	0	0	0	0	0	0	0	0	1	11	2	0	0	0	0	0	0	0	0	0	0	0	0	0	0	0	0	2		0	1	0	1	14	2
Thunder Bay	0	0	0	0	0	0	0	0	0	0	0	0	0	0	0	0	0	0	2	0	0	0	0	0	0	0	0	0	0	0	0	0	0	0	0	0	0	0	0	2	0	0
Timiskiming	0	0	0	0	0	0	0	0	0	0	0	1	0	0	0	0	0	0	0	0	0	0	0	0	0	0	0	0	0	0	0	0	0	0	0	0	0	0	0	0	0	1
Toronto	0	0	0	130	158	13	22	55	1	6	31	2	38	136	6	6	41	6	4	13	4	1	13	4	0	2	0	1	18	1	20	67	9	81	94	6	12	18	0	321	646	52
Waterloo Region	0	0	0	3	9	3	1	0	1	0	0	0	1	1	0	0	1	0	0	0	0	0	0	0	0	0	0	0	1	2	1	2	0	3	6	0	0	2	0	9	22	6
Wellington-Dufferin-Guelph	0	0	0	1	0	1	0	0	0	0	0	0	0	0	0	0	1	0	0	0	0	0	0	0	0	0	0	0	0	0	1	0	0	2	2	0	0	5	0	4	8	1
Windsor-Essex County	0	0	0	35	67	12	9	5	0	3	7	0	19	27	3	6	13	1	3	9	4	0	9	1	2	5	0	1	8	2	3	12	1	21	25	0	4	7	0	106	194	24
York Region	0	0	0	9	14	0	2	3	3	0	0	0	5	7	7	3	10	0	1	0	0	1	2	0	0	1	0	0	0	0	1	4	0	17	39	4	1	16	0	40	96	14
Totals	0	1	0	324	478	102	56	112	10	11	65	7	91	264	25	43	158	24	16	39	12	5	56	6	2	11	3	6	48	9	57	237	44	239	440	17	50	184	12	900	2093	271
