# Supplementary material for: West Nile virus in Ontario, Canada: A twelve-year analysis of human case prevalence, mosquito surveillance, and climate data
Source: PLoS One. 2017 Aug 22;12(8):e0183568. doi: 10.1371/journal.pone.0183568 (PMC5568768; doi:10.1371/journal.pone.0183568)
Supplement: S2 Table — a Due to limited Environment Canada metrological weather stations with sufficient data located in PEE only 2 weather stations were selected. (XLSX) [file pone.0183568.s002.xlsx]

## Sheet: Sheet1
Weather Station Label	HU	Latitude	Longitude
Baldwin station	DUR	44° 16’N	79° 19’W
Blackstock station	DUR	44° 06’N	78° 50’W
Oshawa WPCP station	DUR	43° 52’N	78° 50’W
Udora station	DUR	44° 15’N	79° 09’W
Burlington Piers (Aut) station	HAL	43° 18’N	79° 48’W
Georgetown WWTP station	HAL	43° 38’N	79° 52’W
Hamilton A station	HAL	43° 10’N	79° 56’W
Hamilton RBG CS station	HAL	43° 17’N	79° 54’W
Oakville Gerard station	HAL	43° 25’N	79° 41’W
Oakville TWN station	HAL	43° 30’N	79° 41’W
Millgrove station	HAL	43° 19’N	79° 58’W
Toronto Burnhamthorpe station	HAL	43° 38’N	79° 34’W
Fort Erie station	NIA	42° 53’N	78° 58’W
Niagara Falls NPCSH station	NIA	43° 08’N	79° 03’W
Port Colborne station	NIA	42° 53’N	79° 15’W
Port Weller (Aut) station	NIA	43° 15’N	79° 13’W
Vineland RCS station	NIA	43° 11’N	79° 24’W
Vineland station	NIA	43° 09’N	79° 25’W
Welland station	NIA	43° 59’N	79° 16’W
Orangeville MOE station	PEEa	43° 55’N	80° 05’W
Toronto Lester B. Pearson Int’l A station	PEEa	43° 40’N	79° 37’W
Harrow CDA Auto station	WEC	42° 02’N	82° 54’W
Kingsville MOE station	WEC	42° 02’N	82° 40’W
Windsor A station	WEC	42° 16’N	82° 57’W
Baldwin station	YRK	44° 16’N	79° 19’W
Richmond Hill station	YRK	43° 52’N	79° 26’W
Toronto Buttonville A station	YRK	43° 51’N	79° 22’W
Toronto Island A	TOR	43° 37’N	79° 24’N
Toronto City	TOR	43° 40’N	79° 24’N
Toronto City Centre	TOR	43° 37’N	79° 23’N
Toronto North York	TOR	43° 46’N	79° 28’N
