# Supplementary material for: West Nile virus in Ontario, Canada: A twelve-year analysis of human case prevalence, mosquito surveillance, and climate data
Source: PLoS One. 2017 Aug 22;12(8):e0183568. doi: 10.1371/journal.pone.0183568 (PMC5568768; doi:10.1371/journal.pone.0183568)
Supplement: S3 Table — ALL, all collected data from 2002 to 2013; MIR, minimum infection rate; ‘02‘12, data from the epidemic years 2002 and 2012 only. Boldface identifies the strongest correlation at the 95% confidence level. a denotes p < 0.05. b denotes p < 0.001. (XLSX) [file pone.0183568.s003.xlsx]

## Sheet: Sheet1
	Lag Period	Human Cases, MIR		Human Cases, Temperature		Human Cases, Precipitation		Human Cases, Cumulative Precipitation		MIR, Temperature		MIR, Precipitation		MIR, Cumulative Precipitation		Ae. vexans, Human Cases		Culex pipiens/restuans, Human Cases		Culex salinarius, Human Cases		Ochlerotatus stimulans, Human Cases
		ALL	‘02‘12	ALL	‘02‘12	ALL	‘02‘12	ALL	‘02‘12	ALL	‘02‘12	ALL	‘02‘12	ALL	‘02‘12	ALL	‘02‘12	ALL	‘02‘12	ALL	‘02‘12	ALL	‘02‘12
DUR	0	0.1722a	0.0497	0.1053	0.0937	-0.0396	-0.0414	0.1182	0.2336	0.2320a	-0.2623	-0.1082	-0.3354	0.2249a	0.2202	0.0527	0.2678	0.0244	0.0907	0.1367a	0.3909a	-0.0976	-0.1346
	1	0.1782a	0.0766	0.0858	0.0282	-0.0058	-0.098	0.1134	0.2206	0.2175a	-0.2179	-0.031	-0.1228	0.2129a	0.1591	0.0927	0.1405	0.0925	0.2628	0.1398a	0.4121a	-0.0437	0.0632
	2	0.3457b	0.2056	0.2049a	0.195	0.034	0.0734	0.1052	0.1974	0.2222a	-0.1866	-0.0019	-0.2669	0.2005a	0.1114	0.0215	0.0525	0.0817	0.0579	0.0622	0.0152	0.0047	0.0549
	3	0.2648b	0.4368a	0.1708a	0.154	0.0141	0.024	0.0891	0.1603	0.2525b	-0.1655	-0.0313	-0.3004	0.1809a	0.1309	-0.021	0	0.1249	0.1056	0.1327	0.237	-0.051	0.0759
	4	0.1432	0.2876	0.2284b	0.5170a	-0.0278	0.1283	0.0664	0.105	0.2952	0.2863	0.0113	-0.0817	0.1287	0.1542	-0.0359	0.0411	0.1198	0.2248	0.001	0.0158	-0.0619	0.306
	5	0.065	0.0959	0.1865a	0.2569	-0.0065	0.08856	0.0485	0.045	0.2744b	-0.057	-0.0513	-0.1963	0.1306	0.1813	-0.0632	0.0411	0.0434	0.1791	-0.0035	0.004	0.035	0.0575
	6	0.0413	-0.1613	0.1850a	0.3685a	-0.0687	-0.2306	0.0147	-0.0529	0.1385	0.1709	-0.044	0.4399a	-0.0056	0.0193	-0.014	0.179	0.0924	0.4110a	0.0568	-0.0746	-0.054	0.009
HAL	0	0.5002b	0.6970b	0.2248b	0.2462	-0.021	0.1382	0.0361	0.2923	0.1807a	0.1834	-0.0237	-0.0843	0.113	0.2263	0.1177	0.26	0.1619b	0.3966a	0.1539a	-0.0458	-0.0926	-0.1767
	1	0.4621b	0.7972b	0.2926b	0.3116a	-0.1	-0.0903	0.0022	0.2329	0.2794b	0.188	-0.1525a	-0.1559	0.124	0.2217	0.052	0.1832	0.0866	0.117	0.2600b	0.2728	-0.1116	-0.1878
	2	0.4553b	0.7318b	0.3153b	0.4122a	-0.0888	-0.1532	-0.0207	0.1971	0.3472b	0.2944	-0.1334	-0.3554a	0.1470a	0.2212	0.0546	0.3161a	0.0618	0.0124	0.3292b	0.2969	-0.1217	-0.0432
	3	0.3492b	0.4825a	0.3880b	0.4171a	-0.1375a	-0.2608	-0.052	0.1484	0.4042b	0.3561a	-0.1217	-0.1666	0.1548a	0.2074	0.042	0.2892	0.0619	0.0189	0.2298b	0.3477a	-0.0834	0.0889
	4	0.2326a	0.2719	0.3611b	0.4097a	-0.0833	-0.2048	-0.0883	0.071	0.4713b	0.6594b	-0.0056	0.1816	0.1506a	0.1374	-0.0168	0.2346	0.0541	-0.0653	0.3033b	0.5123a	-0.1229	-0.0863
	5	0.0936	-0.1223	0.3205b	0.4357a	-0.0977	-0.0393	-0.119	-0.0267	0.3880b	0.5109a	-0.1209	-0.045	0.0925	-0.011	-0.0231	0.1497	0.0484	-0.0875	0.3055b	0.4975a	-0.1519a	-0.0532
	6	-0.0257	-0.4922a	0.2925b	0.5252a	-0.0888	-0.0875	-0.1684a	-0.1712	0.3197b	0.2772	-0.0106	-0.3508	0.0394	-0.1304	-0.0394	0.3826a	-0.0064	-0.0175	0.3271b	0.4397a	-0.1405	0.2215
NIA	0	0.2254a	-0.103	0.1251a	0.1668	-0.1400a	-0.1823	0.0335	0.243	0.2008a	0.3816a	-0.0396	-0.0614	0.0034	0.1615	-0.011	0.0787	0.1272a	0.3057a	0.0242	0.1702	-0.1443a	-0.2238
	1	0.3553b	0.2642	0.1842a	0.2705	-0.1347a	-0.158	0.0232	0.246	0.2332a	0.2911	-0.0655	-0.0432	-0.0079	0.1058	-0.0015	0.1321	0.2059a	0.4366a	0.1164	0.2673	-0.1338a	-0.0942
	2	0.2745b	0.1901	0.1884a	0.2222	-0.1423a	-0.3016	0.0111	0.2372	0.4105b	0.5472a	-0.138	-0.0708	-0.022	0.0991	0.0025	0.1397	0.2610b	0.6307b	0.0751	0.4645a	-0.1158	-0.117
	3	0.2982b	0.4253a	0.2733b	0.4299a	-0.1129	-0.1376	0.019	0.2492	0.3476b	0.0816	-0.1039	-0.0314	-0.0253	0.0132	0.0333	0.1695	0.2487b	0.5167a	-0.027	0.2141	-0.0825	0.0019
	4	0.2883b	0.29	0.2459b	0.3445a	-0.0623	-0.1623	-0.0013	0.218	0.4029b	0.3574	-0.0895	0.049	-0.0545	-0.1191	0.0237	0.1297	0.2118a	0.5122a	0.0515	0.2937	-0.0843	-0.0022
	5	0.2116a	0.2502	0.1671a	0.313	-0.1337	-0.1169	-0.0342	0.1557	0.2773b	-0.0394	-0.1236	0.0085	-0.0747	-0.1154	0.0035	0.1448	0.2154a	0.2746	0.0435	0.279	-0.0711	0.0214
	6	0.1877a	0.2198	0.1225	0.1586	-0.1052	-0.126	-0.0781	0.0814	0.1238	-0.0411	-0.1082	-0.0248	-0.135	-0.3294	-0.0318	0.1904	0.1062	0.1013	0.1353	0.1001	0.0874	0.2306
PEE	0	0.4012b	0.5861b	0.1014	0.1386	-0.0266	-0.0687	0.0663	0.1872	0.2044a	0.0613	-0.0402	-0.0647	0.2727b	0.4959a	0.1378a	0.2553	0.2178b	0.2699	0.2477b	0.3575a	-0.0686	0.069
	1	0.4000b	0.5928b	0.1566a	0.1486	-0.0425	-0.076	0.0426	0.143	0.2728b	0.0582	-0.0841	-0.02	0.2720b	0.4688a	0.1878a	0.3279a	0.2459b	0.2652	0.3513b	0.4195a	-0.0754	0.0622
	2	0.3879b	0.6852b	0.1922a	0.3742a	-0.0863	-0.0731	0.0212	0.1004	0.3803b	0.3029	-0.0903	-0.2844	0.2672b	0.4498a	0.1415a	0.3217a	0.1841a	0.0931	0.3441b	0.5753b	-0.1621a	-0.1921
	3	0.3123b	0.3177	0.2214a	0.3175	-0.0535	-0.2036	0.0043	0.0678	0.3869b	0.2777	-0.0278	-0.0537	0.2423b	0.4548b	0.1168	0.2388	0.1119	0.0265	0.3307b	0.4748a	-0.1725a	-0.2058
	4	0.2848b	0.2472	0.2516b	0.3569a	-0.1353	-0.2305	-0.0116	0.0066	0.5180b	0.4033a	-0.0637	-0.2017	0.1919a	0.4066a	0.1295	0.3097	0.1121	-0.0615	0.3519b	0.5130a	-0.1177	0.0204
	5	0.2269a	0.0785	0.2522b	0.1981	0.0108	-0.1059	-0.0362	-0.0329	0.4318b	0.4230a	-0.0827	0.0518	0.1349	0.357	0.0636	0.2024	0.1161	0.152	0.3522b	0.4788a	-0.0261	0.1037
	6	0.1053	-0.1151	0.2884b	0.4412a	-0.1720a	-0.1126	-0.0962	-0.1147	0.3276b	0.3537	0.0197	-0.0532	0.0781	0.2437	0.0846	0.1697	0.0852	0.0463	0.3072b	0.0904	-0.0738	0.0862
TOR	0	0.6844b	0.8002b	0.2531b	0.2567	-0.009	0.0326	0.1441a	0.3498a	0.2741b	0.2856	-0.0423	-0.0743	0.2099a	0.2604	0.2793a	0.6927b	0.1786a	0.4164a	0.3618b	0.4585a	-0.1237a	-0.1952
	1	0.6882b	0.8668b	0.3571b	0.3983a	-0.0346	-0.0519	0.1093	0.2984	0.4113b	0.3734a	-0.0027	-0.007	0.2162a	0.2601	0.2913b	0.6983b	0.1870a	0.3449a	0.3831b	0.6387b	-0.1017	-0.2887
	2	0.5923b	0.7998b	0.4245b	0.4150a	-0.0831	-0.1598	0.0735	0.2373	0.5301b	0.5152a	-0.1265	-0.2171	0.2018a	0.2009	0.2226b	0.5867b	0.1072	0.271	0.5146b	0.8446b	-0.04	-0.273
	3	0.4247b	0.6495b	0.5154b	0.5519b	-0.0843	-0.2139	0.0336	0.1693	0.5236b	0.5304a	-0.137	-0.2129	0.1816a	0.1646	0.1673a	0.4569a	0.0286	0.1417	0.4221b	0.7812b	-0.0046	-0.066
	4	0.2536b	0.3856a	0.4947b	0.5478b	-0.0734	-0.1325	-0.0222	0.092	0.5816b	0.6056b	-0.1252	-0.2818	0.1256	0.0353	0.0818	0.4123a	0.0092	0.0572	0.3348b	0.4640a	0.041	0.0416
	5	0.1064	0.0716	0.4579b	0.5326a	-0.0282	-0.168	-0.0862	-0.0155	0.5013b	0.3864a	-0.1059	-0.2551	0.0497	-0.0727	-0.0186	0.1421	-0.0096	0.0326	0.3328b	0.4329a	0.0648	0.2004
	6	-0.0442	-0.2915	0.3414b	0.3915a	-0.1882a	-0.028	-0.1780a	-0.1533	0.3912b	0.2323	-0.1294	-0.2434	-0.0675	-0.3258	-0.0966	-0.1355	0.0272	0.0283	0.1966a	0.0931	0.0784	0.4003
WEC	0	0.3427b	0.4838a	0.06	0.2337	-0.0743	-0.1684	0.0838	0.1484	0.1411a	0.1542	-0.0024	-0.1768	0.1289	-0.0216	0.0142	0.3734a	0.1966b	0.3590a	0.2388b	0.3645a	-0.1700b	-0.1767
	1	0.3062b	0.4559a	0.1911a	0.3919a	0.0586	-0.164	0.077	0.1032	0.2801b	0.2044	-0.017	-0.2047	0.1251	-0.022	0.0384	0.4510a	0.1523a	0.4102a	0.3662b	0.6037b	-0.1173	0
	2	0.2856b	0.4608b	0.2551b	0.5245b	-0.0661	-0.1674	0.045	0.0563	0.5301b	0.5152a	-0.1265	-0.2171	0.1089	-0.0457	0.0227	0.3436a	0.1479a	0.2361	0.2964b	0.4721a	-0.1388a	-0.0531
	3	0.2259a	0.4665a	0.2600b	0.3613a	-0.0035	-0.2493	-0.0132	-0.0374	0.3748b	0.4814a	-0.0776	-0.1921	0.0663	-0.1133	-0.0101	0.4160a	0.1148	0.2066	0.3160b	0.5897b	-0.1228	0.1203
	4	0.1389	0.357	0.2483b	0.2405	0.0415	0.1052	-0.0693	-0.0957	0.3600b	0.3829a	0.0543	-0.2277	0.0436	-0.1707	-0.0347	0.3926a	0.1291	0.2867	0.1420a	0.2213	-0.0451	0.2183
	5	0.1214	0.2083	0.1454a	0.0852	-0.0263	0.1182	-0.1326	-0.02145	0.3174b	0.3117	-0.1085	-0.1173	-0.011	-0.2986	-0.1033	0.2998	0.1539a	0.0737	0.1339	0.1757	0.0348	-0.111
	6	0.0368	-0.0572	0.1742a	0.2876	0.0082	0.1016	-0.1559a	-0.247	0.2036a	0.1666	-0.0143	0.0997	-0.0267	-0.4519a	-0.0804	0.3831a	0.0891	0.1126	0.1966a	0.2688	-0.0346	0.3058
YRK	0	0.5212b	0.6618b	0.1507a	0.1598	0.0587	0.2156	0.1086	0.3976	0.0777	-0.204	-0.0866	-0.0084	0.2872b	0.5350a	0.1378a	0.5234b	0.119	0.2224	0.0142	0.0001	-0.1612a	-0.3241a
	1	0.3774b	0.317	0.1931a	0.2374	-0.031	0.0811	0.0688	0.3406a	0.2076a	-0.0117	-0.0214	-0.1407	0.2702b	0.5663b	0.2129b	0.4392a	0.1820a	0.4464a	0.0571	0.1785	-0.1328a	-0.1277
	2	0.4487b	0.2934	0.1834a	0.2526	-0.0131	-0.0054	0.0449	0.2968	0.2499a	-0.3145	-0.0086	-0.1136	0.2623b	0.5524a	0.2545b	0.5224b	0.1812a	0.5032a	0.101	0.167	-0.1715b	-0.273
	3	0.3205b	0.2065	0.2874b	0.5013a	0.0616	0.2131	0.0119	0.2391	0.2492b	-0.12	-0.0423	-0.1989	0.2334a	0.5157a	0.1887a	0.3484a	0.2072a	0.5130a	0.0595	0.2472	-0.1337a	-0.185
	4	0.1703a	-0.1899	0.3451b	0.5026a	0.0159	0.1237	-0.0404	0.1345	0.3246b	0.1849	0.0071	0.1604	0.1971a	0.4924a	0.0929	0.1572	0.1886a	0.5635b	0.0959	0.1384	-0.1419a	0.0972
	5	0.1209	-0.1632	0.2777b	0.3647a	-0.111	-0.0649	-0.0712	0.0222	0.3290b	0.4749a	0.1479	0.4712a	0.1539a	0.4442a	0.0752	0.0069	0.1408	0.3955a	0.0949	0.1203	-0.1708a	0.0696
	6	0.1545	-0.2714	0.3152b	0.4464a	-0.0001	0.176	-0.1161	-0.0951	0.3430b	0.3909	0.0494	-0.0176	0.1065	0.3667	0.0287	-0.2049	0.1868a	0.4122a	-0.0126	0.0988	-0.1309	0.1477
All HUs	0	0.4403b	0.4881b	0.1691b	0.2253b	-0.0424	-0.0141	0.0710a	0.2172b	0.1937b	0.1600a	-0.0026	-0.0698	0.1635b	0.2658b	0.1864a	0.4203a	0.2326b	0.1848	0.3340b	0.4767a	-0.2364b	-0.2117
	1	0.4259b	0.5210b	0.2384b	0.3105b	-0.0464	-0.0753	0.0494a	0.1756a	0.2755b	0.1864a	-0.0258	-0.0006	0.1615b	0.2523b	0.2114a	0.5144a	0.2046a	0.0474	0.3284b	0.5782b	-0.1914b	-0.1758
	2	0.4076b	0.4879b	0.2791b	0.4001b	-0.0720a	-0.11	0.0248	0.1403a	0.3565b	0.3393b	-0.0701a	-0.1586a	0.1570b	0.2244b	0.1377a	0.4035a	0.1347	-0.0724	0.3675b	0.5933b	-0.1235	-0.1932
	3	0.3264b	0.4239b	0.3291b	0.4359b	-0.0565a	-0.1301a	-0.0019	0.0939	0.3580b	0.2296a	-0.0766a	-0.1588a	0.1364b	0.2042a	0.0811	0.3078	0.0689	-0.2096	0.2867b	0.5901b	-0.073	-0.09
	4	0.2368b	0.2402b	0.3328b	0.4337b	-0.0530a	-0.0655	-0.0389	0.0311	0.4113b	0.3883b	-0.0362	-0.0571	0.1011b	0.1531a	0.0550a	0.3001b	0.1152b	0.3134b	0.2240b	0.3802b	-0.0648	0.0691
	5	0.1630b	0.108	0.2822b	0.3399b	-0.0605a	-0.0582	-0.0790a	-0.0621	0.3519b	0.2825b	-0.0707a	-0.016	0.0533	0.0847	0.0035	0.1919a	0.0982b	0.1769a	0.2219b	0.3600b	-0.0414	0.0593
	6	0.0842a	-0.0835	0.2656b	0.3887b	-0.0967b	-0.0525	-0.1275b	-0.1549a	0.2692b	0.1940a	-0.0426	-0.0145	-0.135	-0.0389	-0.003	0.1890a	0.0757a	0.1904a	0.2040b	0.2353a	-0.0221	0.1893a
ALL, all collected data from 2002 to 2013; MIR, minimum infection rate; ‘02‘12, data from the epidemic years 2002 and 2012 only. Boldface identifies the strongest correlation at the 95% confidence level.
a denotes p < 0.05
b denotes p < 0.001
